# Supplementary material for: Comprehensible Machine-Learning-Based Models for the Pre-Emptive Diagnosis of Multiple Sclerosis Using Clinical Data: A Retrospective Study in the Eastern Province of Saudi Arabia
Source: Int J Environ Res Public Health. 2023 Feb 27;20(5):4261. doi: 10.3390/ijerph20054261 (PMC10002108; doi:10.3390/ijerph20054261)
Supplement: Supplementary file 1 [file ijerph-20-04261-s001.zip]

Archive with 1 entries (1 files):
- ijerph-2213754-supplementary.pdf
